# Supplementary material for: Predicting lung cancer survival prognosis based on the conditional survival bayesian network
Source: BMC Med Res Methodol. 2024 Jan 22;24:16. doi: 10.1186/s12874-023-02043-y (PMC10801949; doi:10.1186/s12874-023-02043-y)
Supplement: Supplementary file 1 — Additional file 1: Table 1. Baseline characteristics of the training cohort and validation cohort stratified by survival outcome. [file 12874_2023_2043_MOESM1_ESM.xlsx]

## Sheet: Sheet1
Table 1. Baseline characteristics of the training cohort and validation cohort stratified by survival outcome.
	Training cohort			Validation cohort
Characteristic	survival, N = 1,5851	death, N = 5521	p-value2	survival, N = 2,3441	death, N = 7591	p-value2
Time	528 (228, 984)	267 (116, 492)	<0.001	677 (305, 1,160)	299 (151, 542)	<0.001
Gender			<0.001			<0.001
Female	918 (58%)	185 (34%)		1,244 (53%)	172 (23%)
Male	667 (42%)	367 (66%)		1,100 (47%)	587 (77%)
Age			<0.001			<0.001
(18,44]	90 (5.7%)	9 (1.6%)		154 (6.6%)	17 (2.2%)
(44,59]	546 (34%)	143 (26%)		794 (34%)	174 (23%)
(59,74]	850 (54%)	330 (60%)		1,258 (54%)	453 (60%)
(74,92]	99 (6.2%)	70 (13%)		138 (5.9%)	115 (15%)
Smoking			<0.001			<0.001
Never	1,190 (75%)	272 (49%)		1,548 (69%)	298 (43%)
Current	202 (13%)	174 (32%)		298 (13%)	252 (37%)
Former	193 (12%)	106 (19%)		391 (17%)	136 (20%)
Missing				107	73
Drinking			<0.001			<0.001
No	1,266 (80%)	343 (62%)		1,594 (79%)	332 (62%)
Yes	319 (20%)	209 (38%)		423 (21%)	206 (38%)
Missing				327	221
Family history of lung cancer	175 (11%)	45 (8.2%)	0.054	258 (11%)	52 (7.2%)	<0.001
Missing				97	35
NSCLC			<0.001			<0.001
No	92 (5.8%)	110 (20%)		88 (3.8%)	128 (19%)
Yes	1,493 (94%)	442 (80%)		2,221 (96%)	553 (81%)
Missing				35	78
Radiotherapy	267 (17%)	188 (34%)	<0.001	305 (13%)	236 (31%)	<0.001
Chemotherapy	472 (30%)	285 (52%)	<0.001	591 (25%)	341 (45%)	<0.001
Missing				6	5
Targeted therapy	291 (18%)	227 (41%)	<0.001	298 (13%)	252 (33%)	<0.001
Missing				6	5
COPD	348 (22%)	236 (43%)	<0.001	556 (24%)	279 (37%)	<0.001
Pneumonia	363 (23%)	288 (52%)	<0.001	433 (18%)	315 (42%)	<0.001
Pleural effusion	189 (12%)	197 (36%)	<0.001	186 (7.9%)	208 (27%)	<0.001
Hypertension	500 (32%)	177 (32%)	0.8	714 (30%)	196 (26%)	0.015
STAGE			<0.001			<0.001
I	929 (59%)	14 (2.5%)		1,512 (68%)	40 (6.1%)
II	99 (6.2%)	13 (2.4%)		146 (6.6%)	34 (5.2%)
III	228 (14%)	123 (22%)		277 (12%)	154 (23%)
IV	329 (21%)	402 (73%)		288 (13%)	428 (65%)
Missing				121	103
URI	106 (6.7%)	30 (5.4%)	0.3	125 (5.3%)	37 (4.9%)	0.6
Lung abscess	9 (0.6%)	11 (2.0%)	0.003	14 (0.6%)	10 (1.3%)	0.049
Pulmonary embolism	10 (0.6%)	22 (4.0%)	<0.001	12 (0.5%)	20 (2.6%)	<0.001
Pulmonary heart disease	22 (1.4%)	35 (6.3%)	<0.001	21 (0.9%)	35 (4.6%)	<0.001
ILD	34 (2.1%)	36 (6.5%)	<0.001	47 (2.0%)	43 (5.7%)	<0.001
Respiratory failure	19 (1.2%)	46 (8.3%)	<0.001	10 (0.4%)	37 (4.9%)	<0.001
Pneumothorax	26 (1.6%)	13 (2.4%)	0.3	47 (2.0%)	20 (2.6%)	0.3
Red blood cell count			<0.001			<0.001
T1	535 (34%)	147 (27%)		844 (37%)	190 (28%)
T2	570 (36%)	170 (31%)		748 (33%)	180 (27%)
T3	480 (30%)	235 (43%)		671 (30%)	304 (45%)
Missing				81	85
Monocyte			0.4			0.011
T1	562 (35%)	202 (37%)		696 (31%)	232 (34%)
T2	540 (34%)	198 (36%)		740 (33%)	238 (35%)
T3	483 (30%)	152 (28%)		827 (37%)	204 (30%)
Missing				81	85
Eosinophil			<0.001			<0.001
T1	513 (32%)	86 (16%)		607 (33%)	137 (22%)
T2	614 (39%)	187 (34%)		620 (34%)	200 (32%)
T3	458 (29%)	279 (51%)		610 (33%)	291 (46%)
Missing				507	131
Fibrinogen			<0.001			<0.001
T1	692 (44%)	83 (15%)		156 (36%)	50 (14%)
T2	575 (36%)	155 (28%)		151 (35%)	108 (31%)
T3	318 (20%)	314 (57%)		130 (30%)	194 (55%)
Missing				1907	407
Direct bilirubin			<0.001			<0.001
T1	549 (35%)	272 (49%)		607 (28%)	281 (44%)
T2	554 (35%)	169 (31%)		749 (34%)	201 (32%)
T3	482 (30%)	111 (20%)		851 (39%)	150 (24%)
Missing				137	127
1Median (IQR); n (%)
2Wilcoxon rank sum test; Pearson's Chi-squared test
Abbreviations: HR, hazard ratio; CI, confidence interval; NSCLC, non-small cell lung cancer; COPD, chronic obstructive pulmonary diseases; URI, Upper respiratory tract infections; ILD, Interstitial Lung Disease.
